# Supplementary material for: Possible Role of High-Molecular-Weight Salivary Proteins in Astringency Development
Source: Foods. 2024 Mar 13;13(6):862. doi: 10.3390/foods13060862 (PMC10969767; doi:10.3390/foods13060862)
Supplement: Supplementary file 1 [file foods-13-00862-s001.zip]

Archive with 1 entries (1 files):
- foods-2866626-supplementary.pdf
